# Supplementary material for: Exploring Life Detection on Mars: Understanding Challenges in DNA Amplification in Martian Regolith Analogue After Fe Ion Irradiation
Source: Life (Basel). 2025 Apr 29;15(5):716. doi: 10.3390/life15050716 (PMC12113113; doi:10.3390/life15050716)
Supplement: Supplementary file 1 [file life-15-00716-s001.zip]

Archive with 1 entries (1 files):
- life-3531523-supplementary.pdf
